# Supplementary material for: A Machine Learning–Based Algorithm for the Prediction of Intensive Care Unit Delirium (PRIDE): Retrospective Study
Source: JMIR Med Inform. 2021 Jul 26;9(7):e23401. doi: 10.2196/23401 (PMC8367129; doi:10.2196/23401)
Supplement: Multimedia Appendix 2 [file medinform_v9i7e23401_app2.xlsx]

## Sheet: Sheet1
			Missing Rate
			SMC	MIMIC-III
General Information	Age		0	0
	Sex		0	0
	Invasive mechanical ventilation		0	0
Admission category	Medical ICU		0	0
	Surgical ICU		0	0
Reason for ICU Admission	Respiratory		0	0
	Cardiovascular		0	0
	Gastrointestinal		0	0
	Neurology		0	0
	Peri-operation		0	0
	Nephrology		0	0
	Metabolic		0	0
	Trauma		0	0
Vital Sign	Systolic blood pressure		0.04	0.1
	Diastolic blood pressure		0.03	0.1
	Heart rate		0	0.05
	Respiratory rate		0.03	0.1
	SpO2		0.01	6.4
	Glasgow Coma Scale (Eye)		0.05	0.92
	Glasgow Coma Scale (Verbal)		0.06	1.36
	Glasgow Coma Scale (Motor)		0.05	1.07
Comorbidity	Charlson's Comorbidity Index		0	0
Laboratory tests	Complete blood count	WBC count	0.28	4.27
		Hemoglobin	0.27	4.17
		Hematocrit	0.27	4.17
		Platelet count	0.47	4.27
		ESR (Erythrocyte sedimentation rate)	42.37	100
	Coagulation	Prothrombin time (INR)	8.97	17.61
		aPTT	9.19	19.07
	Chemistry	Total Protein	0.81	98.06
		Albumin	0.57	56.57
		Total Bilirubin	2.28	47.21
		AST	0.46	47.31
		ALT	0.48	47.36
		Glucose Fasting	3.05	3.69
		BUN	0.41	3.93
		Creatinine	0.41	3.83
		Phosphorus	7.56	100
		Sodium	0.49	79.04
		Potassium	0.49	5.92
		Magnesium	48.63	100
		Calcium (Ionized)	48.33	100
		CRP (Quantitative)	14.76	97.43
		Lactic acid	25.17	39.54
	Arterial Blood Gas Analysis	pH	5.75	57.16
		PaCO2	5.76	60.84
		PaO2	5.76	60.84
		HCO3	5.76	4.12
		O2 Saturation	5.77	84.33
Medication	Antibiotics		0	0
	Anticholinergic & Antipsychotics		0	0
	Benzodiazepines		0	0
	Miscellaneous antidepressants		0	0
	Anxiolytics		0	0
	Sedatives & Hypnotics		0	0
	Miscellaneous antidepressants		0	0
	Vasopressors		0	0
	Opiate agonists		0	0
	Opiate antagonists		0	0
	Cholinergic agents		0	0
	Steroids		0	0
